# Supplementary material for: Origin Identification of Hungarian Honey Using Melissopalynology, Physicochemical Analysis, and Near Infrared Spectroscopy
Source: Molecules. 2021 Nov 30;26(23):7274. doi: 10.3390/molecules26237274 (PMC8658813; doi:10.3390/molecules26237274)
Supplement: Supplementary file 1 [file molecules-26-07274-s001.zip]

Archive with 6 entries (6 files):
- Table S1.pdf
- Table S2_mod.pdf
- Table S3_mod.pdf
- Table S4_mod.pdf
- Table S5_mod.pdf
- Table S6_mod.pdf
